# Supplementary material for: Ganoderma Lucidum Polysaccharides Enhance the Abscopal Effect of Photothermal Therapy in Hepatoma-Bearing Mice Through Immunomodulatory, Anti-Proliferative, Pro-Apoptotic and Anti-Angiogenic
Source: Front Pharmacol. 2021 Jul 6;12:648708. doi: 10.3389/fphar.2021.648708 (PMC8290260; doi:10.3389/fphar.2021.648708)
Supplement: Supplementary file 1 [file DataSheet1.XLSX]

## Sheet: Supplementary Data sheet1
		Supplementary Data sheet1
				0s	10s	20s	30s	40s	50s	60s	70s	80s	90s
		Day1	H22+ICG-SF-Gel	35.5	55.5	61.7	59.8	62.7	66.8	72.2	77.2	75.8	81	℃
			H22+ICG	37.7	51.6	52.7	59	56.6	59	62.1	66.6	68.6	73.9	℃
			H22	36.1	36.3	37.6	38.5	38.8	38.9	39.2	39.7	40.4	40.6	℃
		Day2	H22+ICG-SF-Gel	36.7	59	66.6	70.8	70.8	70.4	76.2	78.7	75.9	78.8	℃
			H22+ICG	36.6	61.5	72.3	75.8	72.3	69	79	74.9	83.8	82.7	℃
			H22	35.2	35.7	36.8	37	37.1	37.3	37.8	38.1	38	37.9	℃
		Day3	H22+ICG-SF-Gel	37.2	64	62.5	65.5	72.6	75.7	76.9	80	79.1	86	℃
			H22+ICG	36.9	59.1	55.3	68	76.9	81.5	76	82.4	83.4	88.1	℃
			H22	35.7	35.7	36.4	37.1	37.4	37.8	38.1	38.4	39.5	39.5	℃
		Supplementary Data sheet 1. The temperature value of H22+ICG-SF-Gel, H22+ICG, and H22 groups mice after NIR irradiation at every 10 seconds intervals for 90s during the 3 days NIR irradiation
